# Supplementary material for: Self-organized criticality in geophysical turbulence
Source: Sci Rep. 2019 Mar 6;9:3747. doi: 10.1038/s41598-019-39869-w (PMC6403305; doi:10.1038/s41598-019-39869-w)
Supplement: Supplementary file 2 — LaTeX Supplementary File [file 41598_2019_39869_MOESM2_ESM.tex]

\documentclass[11pt]{article}
%%%%%%%%%%%%%%%%%%%%%%%%%%%%%%%%%%%
% Preamble
\usepackage{lineno} % comment?
\usepackage[round]{natbib}
\usepackage{graphicx}
\usepackage{amsmath}

\newcommand{\beqn}{\begin{equation}}
\newcommand{\eeqn}{\end{equation}}
\parindent = 0in
\parskip = 0.1in
\renewcommand{\baselinestretch}{1.05}

%%%%%%%%%%%%%%%%%%%%%%%%%%%%%%%%%%
\begin{document}

\title{Self-organized criticality in geophysical turbulence}

\author{W.D. Smyth$^{*}$, J.D. Nash and J.N. Moum
\\
College of Earth, Ocean \\ and Atmospheric Sciences \\
Oregon State University, Corvallis, Oregon.\\\\
}
\maketitle

\vfill
\noindent
$^{*}$Materials and correspondence: W.D. Smyth\\
College of Earth, Ocean and Atmospheric Sciences \\
Oregon State University, Corvallis, Oregon.\\
Telephone: (541) 737-3029;\\
email: smythw@oregonstate.edu

\linenumbers %comment?

\section*{Supplementary material:Methodological details}
\label{sec:methods}


``Chameleon'', a free-falling, tethered microstructure profiler [53], is dropped and recovered about every 8 minutes, day and night, typically for 2-3 weeks at a stretch. 
Chameleon returns a quasi-vertical sequence of measurements taken over a span of 4-5 minutes as the instrument falls, typically to 250 m depth at a speed of $\sim$1 m/s. Measurements are made with vertical spacing $\Delta z$, which is generally 0.5-1 cm. Measurements include microscale shear, temperature and conductivity, plus auxiliary quantities needed for quality control.
Temperature and conductivity are combined to estimate salinity and density using 
the UNESCO equation of state for seawater [54].


The velocity profile $\lbrace U, V\rbrace$ is recorded acoustically, typically every five seconds.
To reduce uncertainty, values are averaged into one-hour bins. The vertical resolution varies with instrument settings; here we have gridded the data in  standard vertical bins of thickness 4 m. The resulting profiles are differentiated to form $\lbrace U_z, V_z\rbrace$ and combined with density from the microstructure profile (averaged in the same way) to form $Ri$.
Figure 1 shows the median and quartiles of the hourly-averaged values in each depth bin. The width of the quartile range is sensitive to the sizes of the time and depth bins, but the clustering of $Ri$ around 1/4 is not [15].

The microscale shear magnitude $s = \sqrt{u_z^2+v_z^2}$, where $u$ and $v$ are Cartesian velocity components, horizontal but otherwise with unknown orientation due to the rotation of the instrument as it falls. From this we infer the dissipation rate $\epsilon$ using the isotropic approximation:
\beqn
\epsilon = \frac{15}{4}\nu s^2 .
\eeqn
We then estimate the turbulent buoyancy flux using the standard parameterization $J_b = 0.2\epsilon$ and multiply by density and heat capacity to convert to heat flux.

To identify turbulent overturns,  we sort the density profile into monotonically increasing order and compute the vertical distance $\delta$ each fluid particle moves in the process.
Layers in which $\delta$ is nonzero are identified as potential overturns.
Layers separated by less than $2\Delta z$ are joined, and layers thinner than $2\Delta z$ are discarded.

This method is subject to unavoidable spikes in the salinity measurement. Such a spike can appear as a large, spurious displacement,
especially if it occurs near a region of weak stratification. 
Following [46], we guard against this by checking that each overturn contains roughly equal numbers of upward and downward displacements. 
If the ratio of positive to negative $\delta$ values is outside the range 1/4-4, the overturn is rejected.
As a further fail-safe, we test to ensure that the median buoyancy gradient $B_z$ is negative.

Note that each detected overturn samples a turbulent event at an unknown lateral location and evolutionary stage.
Despite this uncertainty, statistics computed over many events are taken to be representative of the distribution of vertical scales.

In an intermediate range of lengths scales, the probability distribution $P(L)$ is proportional to $L^{-w}$, where $w$ is a constant. 
We obtain $w$ and its 95\% confidence limit using the maximum likelihood method of [44], assuming that the power law holds in the intermediate range 0.1m $< L <$ 20m.

Data is available by request from the authors.


% 53: \citep{moum95}
% 54: \citep{fofonoff83}
% 15: \citep{smyth_moum13}
% 46: \citep{gargett08}
% 44: \citep{page68}

\end{document}
